# Supplementary material for: The Aetiology of Tourette Syndrome and Chronic Tic Disorder in Children and Adolescents: A Comprehensive Systematic Review of Case-Control Studies
Source: Brain Sci. 2022 Sep 6;12(9):1202. doi: 10.3390/brainsci12091202 (PMC9496979; doi:10.3390/brainsci12091202)
Supplement: Supplementary file 1 [file brainsci-12-01202-s001.zip]

Archive with 1 entries (1 files):
- brainsci-1854310-supplementary.pdf
